# Supplementary material for: Comprehensive Investigation of Stereoselective Food Drug Interaction Potential of Resveratrol on Nine P450 and Six UGT Isoforms in Human Liver Microsomes
Source: Pharmaceutics. 2021 Sep 7;13(9):1419. doi: 10.3390/pharmaceutics13091419 (PMC8470274; doi:10.3390/pharmaceutics13091419)
Supplement: Supplementary file 1 [file pharmaceutics-13-01419-s001.zip]

Archive with 1 entries (1 files):
- pharmaceutics-1337657-SM.pdf
